# Supplementary material for: Advances in Genetic Risk Scores for Alzheimer’s Disease and Dementia: A Systematic Review
Source: Neurol Int. 2025 Jun 26;17(7):99. doi: 10.3390/neurolint17070099 (PMC12298128; doi:10.3390/neurolint17070099)
Supplement: Supplementary file 1 [file neurolint-17-00099-s001.zip]

Archive with 1 entries (1 files):
- neurolint-3599118-supplementary.pdf
